# Supplementary material for: Applications of a Specialty Bicuspid Aortic Valve Program: Clinical Continuity and Translational Collaboration
Source: J Clin Med. 2020 May 5;9(5):1354. doi: 10.3390/jcm9051354 (PMC7290776; doi:10.3390/jcm9051354)
Supplement: Supplementary File 1 [file jcm-09-01354-s001.zip]

Archive with 1 entries (1 files):
- jcm-756122-supplementary.mp4
